# Supplementary material for: Mechanism of small molecule inhibition of Plasmodium falciparum myosin A informs antimalarial drug design
Source: Nat Commun. 2023 Jun 12;14:3463. doi: 10.1038/s41467-023-38976-7 (PMC10261046; doi:10.1038/s41467-023-38976-7)
Supplement: Supplementary file 8 — Source Data [file 41467_2023_38976_MOESM8_ESM.xlsx]

## Sheet: Figure 1a
Figure 1a					Figure 1a
PfMyoA actin-activated					PfMyoA actin-basal					cardiac myosin (cardiac) actin-activated				skeletal myosin II (SkMyo2) actin-activated
[Knx002] (µM)	V/Vo	V/Vo	V/Vo		[Knx002] (µM)	V/Vo	V/Vo	V/Vo		[Knx002] (µM)	V/Vo	V/Vo		[Knx002] (µM)	V/Vo	V/Vo
0.06	0.976236	0.947586	1.02232		0.06	0.982672	0.979942	0.997711		0.06	0.954651	0.953804		0.06	1.03385	1.03734
0.3	0.907152	0.903465	0.994796		0.3	0.956096	0.896264	0.941799		0.3	0.93298	0.96219		0.3	1.0197	0.983952
0.8	0.835694	0.858953	0.946314		0.8	0.818656	0.799328	0.857141		0.8	0.965469	0.972589		0.8	0.948948	0.968309
1.5	0.770225	0.789453	0.875998		1.5	0.742982	0.685614	0.767338		1.5	0.94381	0.945915		1.5	1.04301	1.04459
3	0.70715	0.697697	0.745164		3	0.583172	0.548545	0.609078		3	1.01254	1.00353		3	0.953942	0.994719
6	0.547469	0.593446	0.561942		6	0.448595	0.39465	0.519951		6	0.933132	0.96219		6	0.975584	1.01492
10	0.429704	0.471234	0.479632		10	0.339249	0.300972	0.411325		10	1.01023	0.98286		10	0.943953	1.04672
18	0.315571	0.305995	0.311524		18	0.280371	0.215719	0.303844		18	0.987124	0.932585		18	0.901737	1.02062
60	0.134812	0.164768	0.258836		60	0.144671	0.135451	0.189001		60	0.930301	0.961299		60	0.877821	0.956645
100			0.171132		100	0.110747	0.117391	0.163252		100	0.979282	0.913484		200	0.987889	0.974739
200	0.085351	0.082578

## Sheet: Figure 1c
Figure 1c
[Knx002] (µM)	% inhibition	% inhibition
10	9.449	2.929
13.3	16.426	6.3
17.8	34.418	39.773
23.7	73.392	50.722
31.6	81.36	58.138
42.2	80.247	56.264
56.2	84.73	63.262
75	85.769	70.012
100	90.456	75.645

## Sheet: Figure 2d
Figure 2d
DMSO
Burst size (mol Pi/mol ATP)	Burst size (mol Pi/mol ATP)	Burst size (mol Pi/mol ATP)
0.91	0.94	0.94
DMSO
Burst size (mol Pi/mol ATP)	Burst size (mol Pi/mol ATP)	Burst size (mol Pi/mol ATP)
1.02	0.936	1.046
Knx002
Burst size (mol Pi/mol ATP)	Burst size (mol Pi/mol ATP)	Burst size (mol Pi/mol ATP)
0.52	0.39	0.36
Knx002
Burst size (mol Pi/mol ATP)	Burst size (mol Pi/mol ATP)	Burst size (mol Pi/mol ATP)
0.55	0.32	0.48

## Sheet: Figure 4c
Figure 4c
DMSO
[mantATP] (µM)	kobs - fast (s-1)	kobs - fast (s-1)	kobs - slow (s-1)	kobs - slow (s-1)
1	6.9	5.5	2.4	1.4
2	12.9	10.4	2.6	1.3
4	23.7	19.8	2.3	1.7
6	35.9	30.1	3	2.6
8	46.6	41.1	3.4	3.4
10	57.2	50.5	5.8	4.4
12	72.3	61	7.9	4.4
Knx002
[mantATP] (µM)	kobs - fast (s-1)	kobs - fast (s-1)	kobs - slow (s-1)	kobs - slow (s-1)
1	1.7	2.2	0.9	0.4
2	3.4	3.2	1.3	0.8
4	5.5	5.1	2.2	1.3
6	7.2	8.4	2.9	1.8
8	9.4	10.4	3.7	2.4
10	11.1	12.3	4.4	2.9
12	13.8	16.4	5.4	3.4
DMSO
[mantADP] (µM)	kobs - fast (s-1)	kobs - fast (s-1)	kobs - slow (s-1)	kobs - slow (s-1)
1	9.6	10	1.6	1.9
2	12.8	13.1	2.2	2.8
4	23.8	24.3	5.9	7.1
6	31.6	30.9	7.2	8.3
8	40.5	44.4	8.9	10.2
10	53.2	51.4	10.8	10.4
12	63.4	62.1	12.1	12.6
Knx002
[mantADP] (µM)	kobs - fast (s-1)	kobs - fast (s-1)	kobs - slow (s-1)	kobs - slow (s-1)
1	6.4	6.8	0.8	0.8
2	8.1	8.2	1	1
4	10.7	12.7	1.3	1.5
6	14.1	15.1	1.7	1.8
8	16.1	17.8	2	2.2
10	19	21.7	2.4	2.6
12	22.5	25.3	2.7	3.1

## Sheet: Figure 5a
Figure 5a (and Supplementary figure 9)
ATP & DMSO
number of filaments bound (normalized)	number of filaments bound (normalized)	number of filaments bound (normalized)
0.018643	0.006214	0.009322
ATP & DMSO
number of filaments bound (normalized)	number of filaments bound (normalized)	number of filaments bound (normalized)
0.006214	0.012429	0.012429
ATP & Knx002
number of filaments bound (normalized)	number of filaments bound (normalized)	number of filaments bound (normalized)
0.003107	0.006214	0.003107
ATP & Knx002
number of filaments bound (normalized)	number of filaments bound (normalized)	number of filaments bound (normalized)
0.006214	0.003107	0.006214
ADP & DMSO
number of filaments bound (normalized)	number of filaments bound (normalized)	number of filaments bound (normalized)
0.522015	0.556194	0.602803
ADP & DMSO
number of filaments bound (normalized)	number of filaments bound (normalized)	number of filaments bound (normalized)
0.630768	0.57173	0.671162
ADP & Knx002
number of filaments bound (normalized)	number of filaments bound (normalized)	number of filaments bound (normalized)
0.024858	0.03418	0.031072
ADP & Knx002
number of filaments bound (normalized)	number of filaments bound (normalized)	number of filaments bound (normalized)
0.021751	0.021751	0.043501
apo & DMSO
number of filaments bound (normalized)	number of filaments bound (normalized)	number of filaments bound (normalized)
1.0751	1.13103	0.894882
apo & DMSO
number of filaments bound (normalized)	number of filaments bound (normalized)	number of filaments bound (normalized)
1.04403	0.941491	0.913526
apo & Knx002
number of filaments bound (normalized)	number of filaments bound (normalized)	number of filaments bound (normalized)
0.916633	0.838952	1.05957
apo & Knx002
number of filaments bound (normalized)	number of filaments bound (normalized)	number of filaments bound (normalized)
0.947705	0.913526	1.02539

## Sheet: Supp Figure 1a
Supplementary Figure 1a
[Knx002] (µM)	mant-ATP Aslow/(Afast + A slow)	mant-ADP Aslow/(Afast + A slow)
0	0	0
1.5	0.359	0.258
3	0.408	0.276
4		0.355
6	0.431	0.406
8		0.438
10	0.496	0.481
14	0.586	0.54
18	0.638	0.6
25	0.797	0.674
30	0.844
40	0.866	0.775
60	0.884	0.83

## Sheet: Supp Figure 1b
Supplementary Figure 1b
[Knx002] (µM)	1 - normalized Afast	1 - normalized Afast
0	0	0
3	0.27	0.151
6	0.396	0.476
10	0.509	0.554
18	0.522	0.602
40	0.73	0.729
60	0.761	0.819
80	0.836	0.861
100	0.939	0.849

## Sheet: Supp Figure 4c
Supplementary figure 4c
F270Y/F471A/F645H actin-activated				F270Y/F471A/F645H basal
[Knx002] (µM)	V/Vo	V/Vo		[Knx002] (µM)	V/Vo	V/Vo
0.06	0.987189	0.990038		0.06	1.00163	0.99165
0.3	0.982286	0.987029		0.3	0.989699	0.990678
0.8	0.946858	0.959944		0.8	0.996512	0.987475
1.5	0.9291	0.981011		1.5	0.97466	0.977036
3	0.902614	0.939825		3	0.95385	0.954072
6	0.878058	0.938877		6	0.910731	0.910222
10	0.859869	0.90878		10	0.815157	0.820458
18	0.834226	0.808998		18	0.750618	0.749477
60	0.712861	0.69511		60	0.52977	0.481346
100	0.585802	0.607836		100	0.3969	0.359907

## Sheet: Supp Figure 5
Supplementary Figure 5
DMSO
speed (µm/sec)	probability
0.258064	0.009289
0.314665	0.011075
0.371266	0.00786
0.427868	0.016792
0.484469	0.042515
0.54107	0.071097
0.597671	0.118614
0.654273	0.153984
0.710874	0.171133
0.767475	0.138978
0.824077	0.10861
0.880678	0.070025
0.937279	0.040014
0.99388	0.015363
1.05048	0.00786
1.10708	0.005002
1.16368	0.00393
1.22029	0.000357
1.27689	0.000357
Knx002
speed (µm/sec)	probability
0.263171	0.005161
0.311765	0.005161
0.360358	0.009032
0.408951	0.03871
0.457544	0.077419
0.506137	0.112258
0.55473	0.152258
0.603323	0.150968
0.651916	0.139355
0.700509	0.122581
0.749103	0.07871
0.797696	0.045161
0.846289	0.024516
0.894882	0.019355
0.943475	0.007742
0.992068	0.002581
1.04066	0.002581
1.08925	0.002581
1.13785	0.00129

## Sheet: Supp Figure 10
Supplementary Figure 10
DMSO
[ATP] (mM)	rate (s-1)
	mean	SD
0.01	15.2	0.1
0.02	28.8	0.1
0.03	44.7	0.2
0.04	58.7	0.3
0.05	79.9	0.3
0.1	135.4	0.6
0.25	310.2	1.3
0.375	447.1	2.7
Knx002
[ATP] (mM)	rate (s-1)
	mean	SD
0.01	13.8	0.1
0.02	28.5	0.1
0.03	41.8	0.2
0.04	60.3	0.2
0.05	74.4	0.3
0.1	142	0.7
0.25	314.1	1.9
0.375	466.5	5.5
